# Supplementary material for: Finding the weakest link: mechanical sensitivity in a fish cranial linkage system
Source: R Soc Open Sci. 2018 Oct 17;5(10):181003. doi: 10.1098/rsos.181003 (PMC6227944; doi:10.1098/rsos.181003)
Supplement: Input data for the cranial linkage model [file rsos181003supp2.xlsx]

## Sheet: default input and lengths
Joint	x	y	z	_	Link	i	j	k	Length
nc_vc	-24.4	48.95	0	_	neurocranium, left	18.79	-9.15	-20.08	28.9826
nc_su_a_L	-5.61	39.8	-20.08	_	neurocranium, right	18.79	-9.15	20.08	28.9826
pc_su_L	-31.61	2.08	-37.56	_	neurocranium, anterior	0	0	40.16	40.16
ac_hy_L	7	-22.47	-8.35	_	suspensorium, left anterior	-7.08	-49.23	-10.02	50.7358
hy_mid	7	-22.47	0	_	suspensorium, left posterior	-26	-37.72	-17.48	49.0342
ac_hy_R	7	-22.47	8.35	_	suspensorium, left ventral	18.92	-11.51	7.46	23.3687
pc_su_R	-31.61	2.08	37.56	_	suspensorium, right anterior	-7.08	-49.23	10.02	50.7358
nc_su_a_R	-5.61	39.8	20.08	_	suspensorium, right posterior	-26	-37.72	17.48	49.0342
hy_mid	7	-22.47	0	_	suspensorium, right ventral	18.92	-11.51	-7.46	23.3687
lj_sy_inf	46.8	2.49	0	_	hyoid, left	38.61	-24.55	29.21	54.2831
lj_qd_L	-12.69	-9.43	-30.1	_	hyoid, right	38.61	-24.55	-29.21	54.2831
lj_qd_R	-12.69	-9.43	30.1	_	hypohyal	0	0	16.7	16.7
_	_	_	_	_	hypohyal to lower jaw	39.8	24.96	0	46.9792
_	_	_	_	_	lower jaw, left	59.49	11.92	30.1	67.7286
_	_	_	_	_	lower jaw ,right	59.49	11.92	-30.1	67.7286

## Sheet: nc_vc_x
nc_vc	0	48.95	0
nc_vc	0	48.95	0
nc_vc	-8.94211	48.95	0
nc_vc	-10.5215	48.95	0
nc_vc	-11.7183	48.95	0
nc_vc	-12.728	48.95	0
nc_vc	-13.6219	48.95	0
nc_vc	-14.4351	48.95	0
nc_vc	-15.1882	48.95	0
nc_vc	-15.8945	48.95	0
nc_vc	-16.5629	48.95	0
nc_vc	-17.2001	48.95	0
nc_vc	-17.8109	48.95	0
nc_vc	-18.3991	48.95	0
nc_vc	-18.9678	48.95	0
nc_vc	-19.5192	48.95	0
nc_vc	-20.0554	48.95	0
nc_vc	-20.578	48.95	0
nc_vc	-21.0884	48.95	0
nc_vc	-21.5878	48.95	0
nc_vc	-22.0771	48.95	0
nc_vc	-22.5572	48.95	0
nc_vc	-23.029	48.95	0
nc_vc	-23.493	48.95	0
nc_vc	-23.9498	48.95	0
nc_vc	-24.4	48.95	0
nc_vc	-24.844	48.95	0
nc_vc	-25.2823	48.95	0
nc_vc	-25.7152	48.95	0
nc_vc	-26.1431	48.95	0
nc_vc	-26.5662	48.95	0
nc_vc	-26.9849	48.95	0
nc_vc	-27.3994	48.95	0
nc_vc	-27.81	48.95	0
nc_vc	-28.2168	48.95	0
nc_vc	-28.6201	48.95	0
nc_vc	-29.02	48.95	0
nc_vc	-29.4167	48.95	0
nc_vc	-29.8104	48.95	0
nc_vc	-30.2012	48.95	0
nc_vc	-30.5892	48.95	0
nc_vc	-30.9747	48.95	0
nc_vc	-31.3576	48.95	0
nc_vc	-31.7381	48.95	0
nc_vc	-32.1163	48.95	0
nc_vc	-32.4924	48.95	0
nc_vc	-32.8663	48.95	0
nc_vc	-33.2382	48.95	0
nc_vc	-33.6082	48.95	0
nc_vc	-33.9763	48.95	0
nc_vc	-34.3426	48.95	0

## Sheet: nc_su_a_L_nc_su_a_R_nc_vc_x_Sa
nc_su_a_L	0	39.8	-20.08
nc_su_a_L	0	39.8	-20.08
nc_su_a_L	0	39.8	-20.08
nc_su_a_L	0	39.8	-20.08
nc_su_a_L	0	39.8	-20.08
nc_su_a_L	0	39.8	-20.08
nc_su_a_L	0	39.8	-20.08
nc_su_a_L	0	39.8	-20.08
nc_su_a_L	0	39.8	-20.08
nc_su_a_L	0	39.8	-20.08
nc_su_a_L	0	39.8	-20.08
nc_su_a_L	0	39.8	-20.08
nc_su_a_L	0	39.8	-20.08
nc_su_a_L	0	39.8	-20.08
nc_su_a_L	0	39.8	-20.08
nc_su_a_L	0	39.8	-20.08
nc_su_a_L	0	39.8	-20.08
nc_su_a_L	0	39.8	-20.08
nc_su_a_L	0	39.8	-20.08
nc_su_a_L	0	39.8	-20.08
nc_su_a_L	0	39.8	-20.08
nc_su_a_L	0	39.8	-20.08
nc_su_a_L	0	39.8	-20.08
nc_su_a_L	0	39.8	-20.08
nc_su_a_L	0	39.8	-20.08
nc_su_a_L	-5.61	39.8	-20.08
nc_su_a_L	-2.59712	39.8	-20.08
nc_su_a_L	-0.275459	39.8	-20.08
nc_su_a_L	1.69368	39.8	-20.08
nc_su_a_L	3.43993	39.8	-20.08
nc_su_a_L	5.0293	39.8	-20.08
nc_su_a_L	6.50082	39.8	-20.08
nc_su_a_L	7.87979	39.8	-20.08
nc_su_a_L	9.18373	39.8	-20.08
nc_su_a_L	10.4253	39.8	-20.08
nc_su_a_L	11.6141	39.8	-20.08
nc_su_a_L	12.7576	39.8	-20.08
nc_su_a_L	13.8615	39.8	-20.08
nc_su_a_L	14.9306	39.8	-20.08
nc_su_a_L	15.9689	39.8	-20.08
nc_su_a_L	16.9795	39.8	-20.08
nc_su_a_L	17.9652	39.8	-20.08
nc_su_a_L	18.9283	39.8	-20.08
nc_su_a_L	19.8709	39.8	-20.08
nc_su_a_L	20.7946	39.8	-20.08
nc_su_a_L	21.701	39.8	-20.08
nc_su_a_L	22.5914	39.8	-20.08
nc_su_a_L	23.467	39.8	-20.08
nc_su_a_L	24.3288	39.8	-20.08
nc_su_a_L	25.1778	39.8	-20.08
nc_su_a_L	26.0149	39.8	-20.08
nc_su_a_R	0	39.8	20.08
nc_su_a_R	0	39.8	20.08
nc_su_a_R	0	39.8	20.08
nc_su_a_R	0	39.8	20.08
nc_su_a_R	0	39.8	20.08
nc_su_a_R	0	39.8	20.08
nc_su_a_R	0	39.8	20.08
nc_su_a_R	0	39.8	20.08
nc_su_a_R	0	39.8	20.08
nc_su_a_R	0	39.8	20.08
nc_su_a_R	0	39.8	20.08
nc_su_a_R	0	39.8	20.08
nc_su_a_R	0	39.8	20.08
nc_su_a_R	0	39.8	20.08
nc_su_a_R	0	39.8	20.08
nc_su_a_R	0	39.8	20.08
nc_su_a_R	0	39.8	20.08
nc_su_a_R	0	39.8	20.08
nc_su_a_R	0	39.8	20.08
nc_su_a_R	0	39.8	20.08
nc_su_a_R	0	39.8	20.08
nc_su_a_R	0	39.8	20.08
nc_su_a_R	0	39.8	20.08
nc_su_a_R	0	39.8	20.08
nc_su_a_R	0	39.8	20.08
nc_su_a_R	-5.61	39.8	20.08
nc_su_a_R	-2.59712	39.8	20.08
nc_su_a_R	-0.275459	39.8	20.08
nc_su_a_R	1.69368	39.8	20.08
nc_su_a_R	3.43993	39.8	20.08
nc_su_a_R	5.0293	39.8	20.08
nc_su_a_R	6.50082	39.8	20.08
nc_su_a_R	7.87979	39.8	20.08
nc_su_a_R	9.18373	39.8	20.08
nc_su_a_R	10.4253	39.8	20.08
nc_su_a_R	11.6141	39.8	20.08
nc_su_a_R	12.7576	39.8	20.08
nc_su_a_R	13.8615	39.8	20.08
nc_su_a_R	14.9306	39.8	20.08
nc_su_a_R	15.9689	39.8	20.08
nc_su_a_R	16.9795	39.8	20.08
nc_su_a_R	17.9652	39.8	20.08
nc_su_a_R	18.9283	39.8	20.08
nc_su_a_R	19.8709	39.8	20.08
nc_su_a_R	20.7946	39.8	20.08
nc_su_a_R	21.701	39.8	20.08
nc_su_a_R	22.5914	39.8	20.08
nc_su_a_R	23.467	39.8	20.08
nc_su_a_R	24.3288	39.8	20.08
nc_su_a_R	25.1778	39.8	20.08
nc_su_a_R	26.0149	39.8	20.08
nc_vc	0	48.95	0
nc_vc	0	48.95	0
nc_vc	0	48.95	0
nc_vc	0	48.95	0
nc_vc	0	48.95	0
nc_vc	0	48.95	0
nc_vc	0	48.95	0
nc_vc	0	48.95	0
nc_vc	0	48.95	0
nc_vc	0	48.95	0
nc_vc	0	48.95	0
nc_vc	0	48.95	0
nc_vc	0	48.95	0
nc_vc	0	48.95	0
nc_vc	0	48.95	0
nc_vc	0	48.95	0
nc_vc	0	48.95	0
nc_vc	0	48.95	0
nc_vc	0	48.95	0
nc_vc	0	48.95	0
nc_vc	0	48.95	0
nc_vc	0	48.95	0
nc_vc	0	48.95	0
nc_vc	0	48.95	0
nc_vc	0	48.95	0
nc_vc	-24.4	48.95	0
nc_vc	-21.3871	48.95	0
nc_vc	-19.0655	48.95	0
nc_vc	-17.0963	48.95	0
nc_vc	-15.3501	48.95	0
nc_vc	-13.7607	48.95	0
nc_vc	-12.2892	48.95	0
nc_vc	-10.9102	48.95	0
nc_vc	-9.60627	48.95	0
nc_vc	-8.36467	48.95	0
nc_vc	-7.17585	48.95	0
nc_vc	-6.03241	48.95	0
nc_vc	-4.92849	48.95	0
nc_vc	-3.85935	48.95	0
nc_vc	-2.8211	48.95	0
nc_vc	-1.81049	48.95	0
nc_vc	-0.824786	48.95	0
nc_vc	0.138336	48.95	0
nc_vc	1.08088	48.95	0
nc_vc	2.00459	48.95	0
nc_vc	2.91097	48.95	0
nc_vc	3.80137	48.95	0
nc_vc	4.67697	48.95	0
nc_vc	5.53881	48.95	0
nc_vc	6.38784	48.95	0
nc_vc	7.22489	48.95	0

## Sheet: hy_mid_ac_hy_L_ac_hy_R_x
ac_hy_L	-17.4125	-22.47	-8.35
ac_hy_L	-15.9236	-22.47	-8.35
ac_hy_L	-14.547	-22.47	-8.35
ac_hy_L	-13.2573	-22.47	-8.35
ac_hy_L	-12.0375	-22.47	-8.35
ac_hy_L	-10.8751	-22.47	-8.35
ac_hy_L	-9.76106	-22.47	-8.35
ac_hy_L	-8.68825	-22.47	-8.35
ac_hy_L	-7.65115	-22.47	-8.35
ac_hy_L	-6.64531	-22.47	-8.35
ac_hy_L	-5.6671	-22.47	-8.35
ac_hy_L	-4.71349	-22.47	-8.35
ac_hy_L	-3.78197	-22.47	-8.35
ac_hy_L	-2.87038	-22.47	-8.35
ac_hy_L	-1.97688	-22.47	-8.35
ac_hy_L	-1.09989	-22.47	-8.35
ac_hy_L	-0.238015	-22.47	-8.35
ac_hy_L	0.609952	-22.47	-8.35
ac_hy_L	1.44508	-22.47	-8.35
ac_hy_L	2.26833	-22.47	-8.35
ac_hy_L	3.08053	-22.47	-8.35
ac_hy_L	3.88245	-22.47	-8.35
ac_hy_L	4.67477	-22.47	-8.35
ac_hy_L	5.45811	-22.47	-8.35
ac_hy_L	6.23301	-22.47	-8.35
ac_hy_L	7	-22.47	-8.35
ac_hy_L	7.75953	-22.47	-8.35
ac_hy_L	8.51203	-22.47	-8.35
ac_hy_L	9.25788	-22.47	-8.35
ac_hy_L	9.99744	-22.47	-8.35
ac_hy_L	10.7311	-22.47	-8.35
ac_hy_L	11.459	-22.47	-8.35
ac_hy_L	12.1816	-22.47	-8.35
ac_hy_L	12.8991	-22.47	-8.35
ac_hy_L	13.6117	-22.47	-8.35
ac_hy_L	14.3196	-22.47	-8.35
ac_hy_L	15.0232	-22.47	-8.35
ac_hy_L	15.7225	-22.47	-8.35
ac_hy_L	16.4177	-22.47	-8.35
ac_hy_L	17.1091	-22.47	-8.35
ac_hy_L	17.7968	-22.47	-8.35
ac_hy_L	18.4809	-22.47	-8.35
ac_hy_L	19.1616	-22.47	-8.35
ac_hy_L	19.839	-22.47	-8.35
ac_hy_L	20.5133	-22.47	-8.35
ac_hy_L	21.1845	-22.47	-8.35
ac_hy_L	21.8529	-22.47	-8.35
ac_hy_L	22.5184	-22.47	-8.35
ac_hy_L	23.1812	-22.47	-8.35
ac_hy_L	23.8414	-22.47	-8.35
ac_hy_L	24.4991	-22.47	-8.35
ac_hy_R	-17.4125	-22.47	8.35
ac_hy_R	-15.9236	-22.47	8.35
ac_hy_R	-14.547	-22.47	8.35
ac_hy_R	-13.2573	-22.47	8.35
ac_hy_R	-12.0375	-22.47	8.35
ac_hy_R	-10.8751	-22.47	8.35
ac_hy_R	-9.76106	-22.47	8.35
ac_hy_R	-8.68825	-22.47	8.35
ac_hy_R	-7.65115	-22.47	8.35
ac_hy_R	-6.64531	-22.47	8.35
ac_hy_R	-5.6671	-22.47	8.35
ac_hy_R	-4.71349	-22.47	8.35
ac_hy_R	-3.78197	-22.47	8.35
ac_hy_R	-2.87038	-22.47	8.35
ac_hy_R	-1.97688	-22.47	8.35
ac_hy_R	-1.09989	-22.47	8.35
ac_hy_R	-0.238015	-22.47	8.35
ac_hy_R	0.609952	-22.47	8.35
ac_hy_R	1.44508	-22.47	8.35
ac_hy_R	2.26833	-22.47	8.35
ac_hy_R	3.08053	-22.47	8.35
ac_hy_R	3.88245	-22.47	8.35
ac_hy_R	4.67477	-22.47	8.35
ac_hy_R	5.45811	-22.47	8.35
ac_hy_R	6.23301	-22.47	8.35
ac_hy_R	7	-22.47	8.35
ac_hy_R	7.75953	-22.47	8.35
ac_hy_R	8.51203	-22.47	8.35
ac_hy_R	9.25788	-22.47	8.35
ac_hy_R	9.99744	-22.47	8.35
ac_hy_R	10.7311	-22.47	8.35
ac_hy_R	11.459	-22.47	8.35
ac_hy_R	12.1816	-22.47	8.35
ac_hy_R	12.8991	-22.47	8.35
ac_hy_R	13.6117	-22.47	8.35
ac_hy_R	14.3196	-22.47	8.35
ac_hy_R	15.0232	-22.47	8.35
ac_hy_R	15.7225	-22.47	8.35
ac_hy_R	16.4177	-22.47	8.35
ac_hy_R	17.1091	-22.47	8.35
ac_hy_R	17.7968	-22.47	8.35
ac_hy_R	18.4809	-22.47	8.35
ac_hy_R	19.1616	-22.47	8.35
ac_hy_R	19.839	-22.47	8.35
ac_hy_R	20.5133	-22.47	8.35
ac_hy_R	21.1845	-22.47	8.35
ac_hy_R	21.8529	-22.47	8.35
ac_hy_R	22.5184	-22.47	8.35
ac_hy_R	23.1812	-22.47	8.35
ac_hy_R	23.8414	-22.47	8.35
ac_hy_R	24.4991	-22.47	8.35
hy_mid	-17.4125	-22.47	0
hy_mid	-15.9236	-22.47	0
hy_mid	-14.547	-22.47	0
hy_mid	-13.2573	-22.47	0
hy_mid	-12.0375	-22.47	0
hy_mid	-10.8751	-22.47	0
hy_mid	-9.76106	-22.47	0
hy_mid	-8.68825	-22.47	0
hy_mid	-7.65115	-22.47	0
hy_mid	-6.64531	-22.47	0
hy_mid	-5.6671	-22.47	0
hy_mid	-4.71349	-22.47	0
hy_mid	-3.78197	-22.47	0
hy_mid	-2.87038	-22.47	0
hy_mid	-1.97688	-22.47	0
hy_mid	-1.09989	-22.47	0
hy_mid	-0.238015	-22.47	0
hy_mid	0.609952	-22.47	0
hy_mid	1.44508	-22.47	0
hy_mid	2.26833	-22.47	0
hy_mid	3.08053	-22.47	0
hy_mid	3.88245	-22.47	0
hy_mid	4.67477	-22.47	0
hy_mid	5.45811	-22.47	0
hy_mid	6.23301	-22.47	0
hy_mid	7	-22.47	0
hy_mid	7.75953	-22.47	0
hy_mid	8.51203	-22.47	0
hy_mid	9.25788	-22.47	0
hy_mid	9.99744	-22.47	0
hy_mid	10.7311	-22.47	0
hy_mid	11.459	-22.47	0
hy_mid	12.1816	-22.47	0
hy_mid	12.8991	-22.47	0
hy_mid	13.6117	-22.47	0
hy_mid	14.3196	-22.47	0
hy_mid	15.0232	-22.47	0
hy_mid	15.7225	-22.47	0
hy_mid	16.4177	-22.47	0
hy_mid	17.1091	-22.47	0
hy_mid	17.7968	-22.47	0
hy_mid	18.4809	-22.47	0
hy_mid	19.1616	-22.47	0
hy_mid	19.839	-22.47	0
hy_mid	20.5133	-22.47	0
hy_mid	21.1845	-22.47	0
hy_mid	21.8529	-22.47	0
hy_mid	22.5184	-22.47	0
hy_mid	23.1812	-22.47	0
hy_mid	23.8414	-22.47	0
hy_mid	24.4991	-22.47	0

## Sheet: lj_sy_inf_x
lj_sy_inf	26.4531	2.49	0
lj_sy_inf	27.3281	2.49	0
lj_sy_inf	28.1956	2.49	0
lj_sy_inf	29.056	2.49	0
lj_sy_inf	29.9099	2.49	0
lj_sy_inf	30.7575	2.49	0
lj_sy_inf	31.5992	2.49	0
lj_sy_inf	32.4355	2.49	0
lj_sy_inf	33.2665	2.49	0
lj_sy_inf	34.0925	2.49	0
lj_sy_inf	34.9138	2.49	0
lj_sy_inf	35.7307	2.49	0
lj_sy_inf	36.5433	2.49	0
lj_sy_inf	37.352	2.49	0
lj_sy_inf	38.1567	2.49	0
lj_sy_inf	38.9578	2.49	0
lj_sy_inf	39.7555	2.49	0
lj_sy_inf	40.5498	2.49	0
lj_sy_inf	41.3409	2.49	0
lj_sy_inf	42.1289	2.49	0
lj_sy_inf	42.9141	2.49	0
lj_sy_inf	43.6964	2.49	0
lj_sy_inf	44.4761	2.49	0
lj_sy_inf	45.2532	2.49	0
lj_sy_inf	46.0278	2.49	0
lj_sy_inf	46.8	2.49	0
lj_sy_inf	47.57	2.49	0
lj_sy_inf	48.3377	2.49	0
lj_sy_inf	49.1033	2.49	0
lj_sy_inf	49.867	2.49	0
lj_sy_inf	50.6286	2.49	0
lj_sy_inf	51.3883	2.49	0
lj_sy_inf	52.1462	2.49	0
lj_sy_inf	52.9024	2.49	0
lj_sy_inf	53.6568	2.49	0
lj_sy_inf	54.4096	2.49	0
lj_sy_inf	55.1609	2.49	0
lj_sy_inf	55.9105	2.49	0
lj_sy_inf	56.6587	2.49	0
lj_sy_inf	57.4055	2.49	0
lj_sy_inf	58.1508	2.49	0
lj_sy_inf	58.8948	2.49	0
lj_sy_inf	59.6375	2.49	0
lj_sy_inf	60.3789	2.49	0
lj_sy_inf	61.1191	2.49	0
lj_sy_inf	61.858	2.49	0
lj_sy_inf	62.5959	2.49	0
lj_sy_inf	63.3325	2.49	0
lj_sy_inf	64.0681	2.49	0
lj_sy_inf	64.8027	2.49	0
lj_sy_inf	65.5362	2.49	0

## Sheet: nc_vc_y
nc_vc	-24.4	0	0
nc_vc	-24.4	0	0
nc_vc	-24.4	0	0
nc_vc	-24.4	0	0
nc_vc	-24.4	0	0
nc_vc	-24.4	0	0
nc_vc	-24.4	0	0
nc_vc	-24.4	0	0
nc_vc	-24.4	0	0
nc_vc	-24.4	0	0
nc_vc	-24.4	0	0
nc_vc	-24.4	0	0
nc_vc	-24.4	0	0
nc_vc	-24.4	0	0
nc_vc	-24.4	0	0
nc_vc	-24.4	0	0
nc_vc	-24.4	0	0
nc_vc	-24.4	0	0
nc_vc	-24.4	0	0
nc_vc	-24.4	0	0
nc_vc	-24.4	41.1503	0
nc_vc	-24.4	44.0269	0
nc_vc	-24.4	45.6377	0
nc_vc	-24.4	46.9034	0
nc_vc	-24.4	47.9858	0
nc_vc	-24.4	48.95	0
nc_vc	-24.4	49.8303	0
nc_vc	-24.4	50.647	0
nc_vc	-24.4	51.4137	0
nc_vc	-24.4	52.1396	0
nc_vc	-24.4	52.8316	0
nc_vc	-24.4	53.4947	0
nc_vc	-24.4	54.1331	0
nc_vc	-24.4	54.7498	0
nc_vc	-24.4	55.3475	0
nc_vc	-24.4	55.9283	0
nc_vc	-24.4	56.4939	0
nc_vc	-24.4	57.0458	0
nc_vc	-24.4	57.5853	0
nc_vc	-24.4	58.1135	0
nc_vc	-24.4	58.6314	0
nc_vc	-24.4	59.1397	0
nc_vc	-24.4	59.6393	0
nc_vc	-24.4	60.1307	0
nc_vc	-24.4	60.6145	0
nc_vc	-24.4	61.0913	0
nc_vc	-24.4	61.5615	0
nc_vc	-24.4	62.0256	0
nc_vc	-24.4	62.4838	0
nc_vc	-24.4	62.9366	0
nc_vc	-24.4	63.3843	0

## Sheet: nc_su_a_L_nc_su_a_R_nc_vc_y_Sa
nc_su_a_L	-5.61	26.5897	-20.08
nc_su_a_L	-5.61	27.1252	-20.08
nc_su_a_L	-5.61	27.66	-20.08
nc_su_a_L	-5.61	28.194	-20.08
nc_su_a_L	-5.61	28.7273	-20.08
nc_su_a_L	-5.61	29.2599	-20.08
nc_su_a_L	-5.61	29.7918	-20.08
nc_su_a_L	-5.61	30.3231	-20.08
nc_su_a_L	-5.61	30.8538	-20.08
nc_su_a_L	-5.61	31.3839	-20.08
nc_su_a_L	-5.61	31.9134	-20.08
nc_su_a_L	-5.61	32.4423	-20.08
nc_su_a_L	-5.61	32.9708	-20.08
nc_su_a_L	-5.61	33.4987	-20.08
nc_su_a_L	-5.61	34.0261	-20.08
nc_su_a_L	-5.61	34.5531	-20.08
nc_su_a_L	-5.61	35.0796	-20.08
nc_su_a_L	-5.61	35.6056	-20.08
nc_su_a_L	-5.61	36.1313	-20.08
nc_su_a_L	-5.61	36.6565	-20.08
nc_su_a_L	-5.61	37.1813	-20.08
nc_su_a_L	-5.61	37.7058	-20.08
nc_su_a_L	-5.61	38.2299	-20.08
nc_su_a_L	-5.61	38.7536	-20.08
nc_su_a_L	-5.61	39.277	-20.08
nc_su_a_L	-5.61	39.8	-20.08
nc_su_a_L	-5.61	40.3227	-20.08
nc_su_a_L	-5.61	40.8451	-20.08
nc_su_a_L	-5.61	41.3672	-20.08
nc_su_a_L	-5.61	41.889	-20.08
nc_su_a_L	-5.61	42.4105	-20.08
nc_su_a_L	-5.61	42.9318	-20.08
nc_su_a_L	-5.61	43.4527	-20.08
nc_su_a_L	-5.61	43.9734	-20.08
nc_su_a_L	-5.61	44.4939	-20.08
nc_su_a_L	-5.61	45.0141	-20.08
nc_su_a_L	-5.61	45.534	-20.08
nc_su_a_L	-5.61	46.0538	-20.08
nc_su_a_L	-5.61	46.5733	-20.08
nc_su_a_L	-5.61	47.0926	-20.08
nc_su_a_L	-5.61	47.6116	-20.08
nc_su_a_L	-5.61	48.1305	-20.08
nc_su_a_L	-5.61	48.6491	-20.08
nc_su_a_L	-5.61	49.1676	-20.08
nc_su_a_L	-5.61	49.6859	-20.08
nc_su_a_L	-5.61	50.2039	-20.08
nc_su_a_L	-5.61	50.7218	-20.08
nc_su_a_L	-5.61	51.2395	-20.08
nc_su_a_L	-5.61	51.7571	-20.08
nc_su_a_L	-5.61	52.2745	-20.08
nc_su_a_L	-5.61	52.7917	-20.08
nc_su_a_R	-5.61	26.5897	20.08
nc_su_a_R	-5.61	27.1252	20.08
nc_su_a_R	-5.61	27.66	20.08
nc_su_a_R	-5.61	28.194	20.08
nc_su_a_R	-5.61	28.7273	20.08
nc_su_a_R	-5.61	29.2599	20.08
nc_su_a_R	-5.61	29.7918	20.08
nc_su_a_R	-5.61	30.3231	20.08
nc_su_a_R	-5.61	30.8538	20.08
nc_su_a_R	-5.61	31.3839	20.08
nc_su_a_R	-5.61	31.9134	20.08
nc_su_a_R	-5.61	32.4423	20.08
nc_su_a_R	-5.61	32.9708	20.08
nc_su_a_R	-5.61	33.4987	20.08
nc_su_a_R	-5.61	34.0261	20.08
nc_su_a_R	-5.61	34.5531	20.08
nc_su_a_R	-5.61	35.0796	20.08
nc_su_a_R	-5.61	35.6056	20.08
nc_su_a_R	-5.61	36.1313	20.08
nc_su_a_R	-5.61	36.6565	20.08
nc_su_a_R	-5.61	37.1813	20.08
nc_su_a_R	-5.61	37.7058	20.08
nc_su_a_R	-5.61	38.2299	20.08
nc_su_a_R	-5.61	38.7536	20.08
nc_su_a_R	-5.61	39.277	20.08
nc_su_a_R	-5.61	39.8	20.08
nc_su_a_R	-5.61	40.3227	20.08
nc_su_a_R	-5.61	40.8451	20.08
nc_su_a_R	-5.61	41.3672	20.08
nc_su_a_R	-5.61	41.889	20.08
nc_su_a_R	-5.61	42.4105	20.08
nc_su_a_R	-5.61	42.9318	20.08
nc_su_a_R	-5.61	43.4527	20.08
nc_su_a_R	-5.61	43.9734	20.08
nc_su_a_R	-5.61	44.4939	20.08
nc_su_a_R	-5.61	45.0141	20.08
nc_su_a_R	-5.61	45.534	20.08
nc_su_a_R	-5.61	46.0538	20.08
nc_su_a_R	-5.61	46.5733	20.08
nc_su_a_R	-5.61	47.0926	20.08
nc_su_a_R	-5.61	47.6116	20.08
nc_su_a_R	-5.61	48.1305	20.08
nc_su_a_R	-5.61	48.6491	20.08
nc_su_a_R	-5.61	49.1676	20.08
nc_su_a_R	-5.61	49.6859	20.08
nc_su_a_R	-5.61	50.2039	20.08
nc_su_a_R	-5.61	50.7218	20.08
nc_su_a_R	-5.61	51.2395	20.08
nc_su_a_R	-5.61	51.7571	20.08
nc_su_a_R	-5.61	52.2745	20.08
nc_su_a_R	-5.61	52.7917	20.08
nc_vc	-24.4	35.7397	0
nc_vc	-24.4	36.2752	0
nc_vc	-24.4	36.81	0
nc_vc	-24.4	37.344	0
nc_vc	-24.4	37.8773	0
nc_vc	-24.4	38.4099	0
nc_vc	-24.4	38.9418	0
nc_vc	-24.4	39.4731	0
nc_vc	-24.4	40.0038	0
nc_vc	-24.4	40.5339	0
nc_vc	-24.4	41.0634	0
nc_vc	-24.4	41.5923	0
nc_vc	-24.4	42.1208	0
nc_vc	-24.4	42.6487	0
nc_vc	-24.4	43.1761	0
nc_vc	-24.4	43.7031	0
nc_vc	-24.4	44.2296	0
nc_vc	-24.4	44.7556	0
nc_vc	-24.4	45.2813	0
nc_vc	-24.4	45.8065	0
nc_vc	-24.4	46.3313	0
nc_vc	-24.4	46.8558	0
nc_vc	-24.4	47.3799	0
nc_vc	-24.4	47.9036	0
nc_vc	-24.4	48.427	0
nc_vc	-24.4	48.95	0
nc_vc	-24.4	49.4727	0
nc_vc	-24.4	49.9951	0
nc_vc	-24.4	50.5172	0
nc_vc	-24.4	51.039	0
nc_vc	-24.4	51.5605	0
nc_vc	-24.4	52.0818	0
nc_vc	-24.4	52.6027	0
nc_vc	-24.4	53.1234	0
nc_vc	-24.4	53.6439	0
nc_vc	-24.4	54.1641	0
nc_vc	-24.4	54.684	0
nc_vc	-24.4	55.2038	0
nc_vc	-24.4	55.7233	0
nc_vc	-24.4	56.2426	0
nc_vc	-24.4	56.7616	0
nc_vc	-24.4	57.2805	0
nc_vc	-24.4	57.7991	0
nc_vc	-24.4	58.3176	0
nc_vc	-24.4	58.8359	0
nc_vc	-24.4	59.3539	0
nc_vc	-24.4	59.8718	0
nc_vc	-24.4	60.3895	0
nc_vc	-24.4	60.9071	0
nc_vc	-24.4	61.4245	0
nc_vc	-24.4	61.9417	0

## Sheet: hy_mid_ac_hy_L_ac_hy_R_y
ac_hy_L	7	0	-8.35
ac_hy_L	7	0	-8.35
ac_hy_L	7	0	-8.35
ac_hy_L	7	0	-8.35
ac_hy_L	7	0	-8.35
ac_hy_L	7	0	-8.35
ac_hy_L	7	0	-8.35
ac_hy_L	7	0	-8.35
ac_hy_L	7	0	-8.35
ac_hy_L	7	0	-8.35
ac_hy_L	7	0	-8.35
ac_hy_L	7	0	-8.35
ac_hy_L	7	0	-8.35
ac_hy_L	7	0	-8.35
ac_hy_L	7	0	-8.35
ac_hy_L	7	-4.46502	-8.35
ac_hy_L	7	-7.72673	-8.35
ac_hy_L	7	-10.1714	-8.35
ac_hy_L	7	-12.2242	-8.35
ac_hy_L	7	-14.0356	-8.35
ac_hy_L	7	-15.6796	-8.35
ac_hy_L	7	-17.1991	-8.35
ac_hy_L	7	-18.6216	-8.35
ac_hy_L	7	-19.9657	-8.35
ac_hy_L	7	-21.2452	-8.35
ac_hy_L	7	-22.47	-8.35
ac_hy_L	7	-23.648	-8.35
ac_hy_L	7	-24.7854	-8.35
ac_hy_L	7	-25.887	-8.35
ac_hy_L	7	-26.957	-8.35
ac_hy_L	7	-27.9988	-8.35
ac_hy_L	7	-29.0152	-8.35
ac_hy_L	7	-30.0085	-8.35
ac_hy_L	7	-30.981	-8.35
ac_hy_L	7	-31.9342	-8.35
ac_hy_L	7	-32.87	-8.35
ac_hy_L	7	-33.7895	-8.35
ac_hy_L	7	-34.6941	-8.35
ac_hy_L	7	-35.5847	-8.35
ac_hy_L	7	-36.4625	-8.35
ac_hy_L	7	-37.3281	-8.35
ac_hy_L	7	-38.1825	-8.35
ac_hy_L	7	-39.0263	-8.35
ac_hy_L	7	-39.8601	-8.35
ac_hy_L	7	-40.6846	-8.35
ac_hy_L	7	-41.5002	-8.35
ac_hy_L	7	-42.3075	-8.35
ac_hy_L	7	-43.1068	-8.35
ac_hy_L	7	-43.8987	-8.35
ac_hy_L	7	-44.6835	-8.35
ac_hy_L	7	-45.4615	-8.35
ac_hy_R	7	0	8.35
ac_hy_R	7	0	8.35
ac_hy_R	7	0	8.35
ac_hy_R	7	0	8.35
ac_hy_R	7	0	8.35
ac_hy_R	7	0	8.35
ac_hy_R	7	0	8.35
ac_hy_R	7	0	8.35
ac_hy_R	7	0	8.35
ac_hy_R	7	0	8.35
ac_hy_R	7	0	8.35
ac_hy_R	7	0	8.35
ac_hy_R	7	0	8.35
ac_hy_R	7	0	8.35
ac_hy_R	7	0	8.35
ac_hy_R	7	-4.46502	8.35
ac_hy_R	7	-7.72673	8.35
ac_hy_R	7	-10.1714	8.35
ac_hy_R	7	-12.2242	8.35
ac_hy_R	7	-14.0356	8.35
ac_hy_R	7	-15.6796	8.35
ac_hy_R	7	-17.1991	8.35
ac_hy_R	7	-18.6216	8.35
ac_hy_R	7	-19.9657	8.35
ac_hy_R	7	-21.2452	8.35
ac_hy_R	7	-22.47	8.35
ac_hy_R	7	-23.648	8.35
ac_hy_R	7	-24.7854	8.35
ac_hy_R	7	-25.887	8.35
ac_hy_R	7	-26.957	8.35
ac_hy_R	7	-27.9988	8.35
ac_hy_R	7	-29.0152	8.35
ac_hy_R	7	-30.0085	8.35
ac_hy_R	7	-30.981	8.35
ac_hy_R	7	-31.9342	8.35
ac_hy_R	7	-32.87	8.35
ac_hy_R	7	-33.7895	8.35
ac_hy_R	7	-34.6941	8.35
ac_hy_R	7	-35.5847	8.35
ac_hy_R	7	-36.4625	8.35
ac_hy_R	7	-37.3281	8.35
ac_hy_R	7	-38.1825	8.35
ac_hy_R	7	-39.0263	8.35
ac_hy_R	7	-39.8601	8.35
ac_hy_R	7	-40.6846	8.35
ac_hy_R	7	-41.5002	8.35
ac_hy_R	7	-42.3075	8.35
ac_hy_R	7	-43.1068	8.35
ac_hy_R	7	-43.8987	8.35
ac_hy_R	7	-44.6835	8.35
ac_hy_R	7	-45.4615	8.35
hy_mid	7	0	0
hy_mid	7	0	0
hy_mid	7	0	0
hy_mid	7	0	0
hy_mid	7	0	0
hy_mid	7	0	0
hy_mid	7	0	0
hy_mid	7	0	0
hy_mid	7	0	0
hy_mid	7	0	0
hy_mid	7	0	0
hy_mid	7	0	0
hy_mid	7	0	0
hy_mid	7	0	0
hy_mid	7	0	0
hy_mid	7	-4.46502	0
hy_mid	7	-7.72673	0
hy_mid	7	-10.1714	0
hy_mid	7	-12.2242	0
hy_mid	7	-14.0356	0
hy_mid	7	-15.6796	0
hy_mid	7	-17.1991	0
hy_mid	7	-18.6216	0
hy_mid	7	-19.9657	0
hy_mid	7	-21.2452	0
hy_mid	7	-22.47	0
hy_mid	7	-23.648	0
hy_mid	7	-24.7854	0
hy_mid	7	-25.887	0
hy_mid	7	-26.957	0
hy_mid	7	-27.9988	0
hy_mid	7	-29.0152	0
hy_mid	7	-30.0085	0
hy_mid	7	-30.981	0
hy_mid	7	-31.9342	0
hy_mid	7	-32.87	0
hy_mid	7	-33.7895	0
hy_mid	7	-34.6941	0
hy_mid	7	-35.5847	0
hy_mid	7	-36.4625	0
hy_mid	7	-37.3281	0
hy_mid	7	-38.1825	0
hy_mid	7	-39.0263	0
hy_mid	7	-39.8601	0
hy_mid	7	-40.6846	0
hy_mid	7	-41.5002	0
hy_mid	7	-42.3075	0
hy_mid	7	-43.1068	0
hy_mid	7	-43.8987	0
hy_mid	7	-44.6835	0
hy_mid	7	-45.4615	0

## Sheet: lj_sy_inf_y
lj_sy_inf	46.8	0	0
lj_sy_inf	46.8	0	0
lj_sy_inf	46.8	0	0
lj_sy_inf	46.8	0	0
lj_sy_inf	46.8	0	0
lj_sy_inf	46.8	0	0
lj_sy_inf	46.8	0	0
lj_sy_inf	46.8	0	0
lj_sy_inf	46.8	0	0
lj_sy_inf	46.8	0	0
lj_sy_inf	46.8	0	0
lj_sy_inf	46.8	0	0
lj_sy_inf	46.8	0	0
lj_sy_inf	46.8	0	0
lj_sy_inf	46.8	0	0
lj_sy_inf	46.8	0	0
lj_sy_inf	46.8	0	0
lj_sy_inf	46.8	0	0
lj_sy_inf	46.8	0	0
lj_sy_inf	46.8	0	0
lj_sy_inf	46.8	0	0
lj_sy_inf	46.8	0	0
lj_sy_inf	46.8	0	0
lj_sy_inf	46.8	0	0
lj_sy_inf	46.8	-2.30245	0
lj_sy_inf	46.8	2.49	0
lj_sy_inf	46.8	5.87648	0
lj_sy_inf	46.8	8.66441	0
lj_sy_inf	46.8	11.0991	0
lj_sy_inf	46.8	13.2944	0
lj_sy_inf	46.8	15.3141	0
lj_sy_inf	46.8	17.1982	0
lj_sy_inf	46.8	18.9736	0
lj_sy_inf	46.8	20.6597	0
lj_sy_inf	46.8	22.2706	0
lj_sy_inf	46.8	23.8174	0
lj_sy_inf	46.8	25.3085	0
lj_sy_inf	46.8	26.7509	0
lj_sy_inf	46.8	28.1502	0
lj_sy_inf	46.8	29.511	0
lj_sy_inf	46.8	30.8372	0
lj_sy_inf	46.8	32.1321	0
lj_sy_inf	46.8	33.3986	0
lj_sy_inf	46.8	34.6391	0
lj_sy_inf	46.8	35.8558	0
lj_sy_inf	46.8	37.0505	0
lj_sy_inf	46.8	38.2249	0
lj_sy_inf	46.8	39.3804	0
lj_sy_inf	46.8	40.5184	0
lj_sy_inf	46.8	41.64	0
lj_sy_inf	46.8	42.7463	0

## Sheet: nc_su_a_L_nc_su_a_R_z_N
nc_su_a_L	-5.61	39.8	-15.06
nc_su_a_L	-5.61	39.8	-15.2608
nc_su_a_L	-5.61	39.8	-15.4616
nc_su_a_L	-5.61	39.8	-15.6624
nc_su_a_L	-5.61	39.8	-15.8632
nc_su_a_L	-5.61	39.8	-16.064
nc_su_a_L	-5.61	39.8	-16.2648
nc_su_a_L	-5.61	39.8	-16.4656
nc_su_a_L	-5.61	39.8	-16.6664
nc_su_a_L	-5.61	39.8	-16.8672
nc_su_a_L	-5.61	39.8	-17.068
nc_su_a_L	-5.61	39.8	-17.2688
nc_su_a_L	-5.61	39.8	-17.4696
nc_su_a_L	-5.61	39.8	-17.6704
nc_su_a_L	-5.61	39.8	-17.8712
nc_su_a_L	-5.61	39.8	-18.072
nc_su_a_L	-5.61	39.8	-18.2728
nc_su_a_L	-5.61	39.8	-18.4736
nc_su_a_L	-5.61	39.8	-18.6744
nc_su_a_L	-5.61	39.8	-18.8752
nc_su_a_L	-5.61	39.8	-19.076
nc_su_a_L	-5.61	39.8	-19.2768
nc_su_a_L	-5.61	39.8	-19.4776
nc_su_a_L	-5.61	39.8	-19.6784
nc_su_a_L	-5.61	39.8	-19.8792
nc_su_a_L	-5.61	39.8	-20.08
nc_su_a_L	-5.61	39.8	-20.2808
nc_su_a_L	-5.61	39.8	-20.4816
nc_su_a_L	-5.61	39.8	-20.6824
nc_su_a_L	-5.61	39.8	-20.8832
nc_su_a_L	-5.61	39.8	-21.084
nc_su_a_L	-5.61	39.8	-21.2848
nc_su_a_L	-5.61	39.8	-21.4856
nc_su_a_L	-5.61	39.8	-21.6864
nc_su_a_L	-5.61	39.8	-21.8872
nc_su_a_L	-5.61	39.8	-22.088
nc_su_a_L	-5.61	39.8	-22.2888
nc_su_a_L	-5.61	39.8	-22.4896
nc_su_a_L	-5.61	39.8	-22.6904
nc_su_a_L	-5.61	39.8	-22.8912
nc_su_a_L	-5.61	39.8	-23.092
nc_su_a_L	-5.61	39.8	-23.2928
nc_su_a_L	-5.61	39.8	-23.4936
nc_su_a_L	-5.61	39.8	-23.6944
nc_su_a_L	-5.61	39.8	-23.8952
nc_su_a_L	-5.61	39.8	-24.096
nc_su_a_L	-5.61	39.8	-24.2968
nc_su_a_L	-5.61	39.8	-24.4976
nc_su_a_L	-5.61	39.8	-24.6984
nc_su_a_L	-5.61	39.8	-24.8992
nc_su_a_L	-5.61	39.8	-25.1
nc_su_a_R	-5.61	39.8	15.06
nc_su_a_R	-5.61	39.8	15.2608
nc_su_a_R	-5.61	39.8	15.4616
nc_su_a_R	-5.61	39.8	15.6624
nc_su_a_R	-5.61	39.8	15.8632
nc_su_a_R	-5.61	39.8	16.064
nc_su_a_R	-5.61	39.8	16.2648
nc_su_a_R	-5.61	39.8	16.4656
nc_su_a_R	-5.61	39.8	16.6664
nc_su_a_R	-5.61	39.8	16.8672
nc_su_a_R	-5.61	39.8	17.068
nc_su_a_R	-5.61	39.8	17.2688
nc_su_a_R	-5.61	39.8	17.4696
nc_su_a_R	-5.61	39.8	17.6704
nc_su_a_R	-5.61	39.8	17.8712
nc_su_a_R	-5.61	39.8	18.072
nc_su_a_R	-5.61	39.8	18.2728
nc_su_a_R	-5.61	39.8	18.4736
nc_su_a_R	-5.61	39.8	18.6744
nc_su_a_R	-5.61	39.8	18.8752
nc_su_a_R	-5.61	39.8	19.076
nc_su_a_R	-5.61	39.8	19.2768
nc_su_a_R	-5.61	39.8	19.4776
nc_su_a_R	-5.61	39.8	19.6784
nc_su_a_R	-5.61	39.8	19.8792
nc_su_a_R	-5.61	39.8	20.08
nc_su_a_R	-5.61	39.8	20.2808
nc_su_a_R	-5.61	39.8	20.4816
nc_su_a_R	-5.61	39.8	20.6824
nc_su_a_R	-5.61	39.8	20.8832
nc_su_a_R	-5.61	39.8	21.084
nc_su_a_R	-5.61	39.8	21.2848
nc_su_a_R	-5.61	39.8	21.4856
nc_su_a_R	-5.61	39.8	21.6864
nc_su_a_R	-5.61	39.8	21.8872
nc_su_a_R	-5.61	39.8	22.088
nc_su_a_R	-5.61	39.8	22.2888
nc_su_a_R	-5.61	39.8	22.4896
nc_su_a_R	-5.61	39.8	22.6904
nc_su_a_R	-5.61	39.8	22.8912
nc_su_a_R	-5.61	39.8	23.092
nc_su_a_R	-5.61	39.8	23.2928
nc_su_a_R	-5.61	39.8	23.4936
nc_su_a_R	-5.61	39.8	23.6944
nc_su_a_R	-5.61	39.8	23.8952
nc_su_a_R	-5.61	39.8	24.096
nc_su_a_R	-5.61	39.8	24.2968
nc_su_a_R	-5.61	39.8	24.4976
nc_su_a_R	-5.61	39.8	24.6984
nc_su_a_R	-5.61	39.8	24.8992
nc_su_a_R	-5.61	39.8	25.1

[truncated: 24 more sheets: pc_su_L_pc_su_R_x_Sp, pc_su_L_pc_su_R_x_H, pc_su_L_pc_su_R_y_Sp, pc_su_L_pc_su_R_y_H, pc_su_L_pc_su_R_z_Sp, pc_su_L_pc_su_R_z_H, lj_qd_L_lj_qd_R_x_Sa, lj_qd_L_lj_qd_R_x_J, lj_qd_L_lj_qd_R_y_Sa, lj_qd_L_lj_qd_R_y_J, lj_qd_L_lj_qd_R_z_Sa, lj_qd_L_lj_qd_R_z_J, ac_hy_L_ac_hy_R_z_H, ac_hy_L_ac_hy_R_z_Hp, nc_su_a_L_nc_su_a_R_z_Sa, nc_su_a_L_nc_su_a_R_z_Sp, nc_su_a_L_nc_su_a_R_nc_vc_x_Sp, nc_su_a_L_nc_su_a_R_nc_vc_y_Sp, lj_qd_L_lj_qd_R_x_Sv, lj_qd_L_lj_qd_R_y_Sv …]
