# Supplementary material for: Finding the weakest link: mechanical sensitivity in a fish cranial linkage system
Source: R Soc Open Sci. 2018 Oct 17;5(10):181003. doi: 10.1098/rsos.181003 (PMC6227944; doi:10.1098/rsos.181003)
Supplement: Results file [file rsos181003supp3.xlsx]

## Sheet: Sheet1
Reference link	Input muscle	Joint used to alter geometry	Direction	Input link	Output link	Range in terms of reference link length	ΔKTL,i	|ΔKTL,i|	ΔKTL,average
anterior suspensorium	epaxial	lj_qd_L, lj_qd_R	y	neurocranium	lower jaw	75-121%	0.0823	0.0823	0.1325
anterior suspensorium	epaxial	lj_qd_L, lj_qd_R	z	neurocranium	lower jaw	99-125%	-0.1916	0.1916	0.0538
anterior suspensorium	epaxial	nc_su_a_L, nc_su_a_R	z	neurocranium	suspensorium	99-114%	-0.1012	0.1012	0.039
anterior suspensorium	epaxial	nc_vc, nc_su_a_L, nc_su_a_R	x	neurocranium	lower jaw	100-125%	-0.0878	0.0878	0.0319
anterior suspensorium	epaxial	nc_su_a_L, nc_su_a_R	z	neurocranium	lower jaw	99-114%	0.0702	0.0702	0.0309
anterior suspensorium	epaxial	lj_qd_L, lj_qd_R	x	neurocranium	lower jaw	100-111%	-0.0595	0.0595	0.0252
anterior suspensorium	epaxial	nc_vc, nc_su_a_L, nc_su_a_R	y	neurocranium	lower jaw	75-125%	0.0248	0.0248	0.0249
anterior suspensorium	epaxial	nc_su_a_L, nc_su_a_R	x	neurocranium	suspensorium	100-125%	-0.06	0.06	0.0249
anterior suspensorium	epaxial	nc_vc, nc_su_a_L, nc_su_a_R	y	neurocranium	hyoid	75-125%	0.0235	0.0235	0.0235
anterior suspensorium	epaxial	nc_vc, nc_su_a_L, nc_su_a_R	x	neurocranium	hyoid	100-125%	0.0158	0.0158	0.012
anterior suspensorium	epaxial	nc_su_a_L, nc_su_a_R	z	neurocranium	hyoid	99-114%	-0.0238	0.0238	0.0076
anterior suspensorium	epaxial	nc_su_a_L, nc_su_a_R	y	neurocranium	suspensorium	75-125%	-0.005	0.005	0.0047
anterior suspensorium	epaxial	nc_su_a_L, nc_su_a_R	y	neurocranium	hyoid	75-125%	0.0026	0.0026	0.0026
anterior suspensorium	epaxial	nc_vc, nc_su_a_L, nc_su_a_R	x	neurocranium	suspensorium	100-125%	0.0105	0.0105	0.0025
anterior suspensorium	epaxial	nc_su_a_L, nc_su_a_R	y	neurocranium	lower jaw	75-125%	-0.0019	0.0019	0.002
anterior suspensorium	epaxial	nc_vc, nc_su_a_L, nc_su_a_R	y	neurocranium	suspensorium	75-125%	-0.00090801	0.00090801	0.0016
anterior suspensorium	hypaxial	nc_su_a_L, nc_su_a_R	z	hypohyal	lower jaw	99-114%	0.0018	0.0018	0.001
anterior suspensorium	hypaxial	nc_su_a_L, nc_su_a_R	z	hypohyal	suspensorium	99-114%	-0.0018	0.0018	0.00080427
anterior suspensorium	hypaxial	lj_qd_L, lj_qd_R	x	hypohyal	lower jaw	100-111%	-0.0009864	0.0009864	0.00059874
anterior suspensorium	hypaxial	nc_vc, nc_su_a_L, nc_su_a_R	y	hypohyal	suspensorium	75-125%	-0.00046462	0.00046462	0.00050277
anterior suspensorium	hypaxial	nc_su_a_L, nc_su_a_R	y	hypohyal	suspensorium	75-125%	-0.00046462	0.00046462	0.00050277
anterior suspensorium	hypaxial	lj_qd_L, lj_qd_R	y	hypohyal	lower jaw	75-121%	0.00040799	0.00040799	0.00047889
anterior suspensorium	hypaxial	lj_qd_L, lj_qd_R	z	hypohyal	lower jaw	99-125%	-0.0016	0.0016	0.00047396
anterior suspensorium	hypaxial	nc_vc, nc_su_a_L, nc_su_a_R	y	hypohyal	lower jaw	75-125%	-8.3765e-05	8.3765e-05	9.196e-05
anterior suspensorium	hypaxial	nc_su_a_L, nc_su_a_R	y	hypohyal	lower jaw	75-125%	-8.3765e-05	8.3765e-05	9.196e-05
anterior suspensorium	epaxial	nc_su_a_L, nc_su_a_R	x	neurocranium	hyoid	100-125%	9.8471e-15	9.8471e-15	1.0241e-14
anterior suspensorium	epaxial	nc_su_a_L, nc_su_a_R	x	neurocranium	lower jaw	100-125%	0	0	5.9083e-15
anterior suspensorium	hypaxial	nc_vc, nc_su_a_L, nc_su_a_R	x	hypohyal	suspensorium	100-125%	0	0	2.8392e-16
anterior suspensorium	hypaxial	nc_vc, nc_su_a_L, nc_su_a_R	x	hypohyal	lower jaw	100-125%	0	0	2.7572e-16
anterior suspensorium	hypaxial	nc_su_a_L, nc_su_a_R	x	hypohyal	lower jaw	100-125%	0	0	1.5755e-16
anterior suspensorium	hypaxial	nc_su_a_L, nc_su_a_R	x	hypohyal	suspensorium	100-125%	0	0	9.4642e-17
anterior suspensorium	epaxial	lj_qd_L, lj_qd_R	x	neurocranium	hyoid	100-111%	0	0	0
anterior suspensorium	epaxial	lj_qd_L, lj_qd_R	z	neurocranium	hyoid	99-125%	0	0	0
anterior suspensorium	epaxial	lj_qd_L, lj_qd_R	x	neurocranium	suspensorium	100-111%	0	0	0
anterior suspensorium	hypaxial	lj_qd_L, lj_qd_R	x	hypohyal	suspensorium	100-111%	0	0	0
anterior suspensorium	hypaxial	lj_qd_L, lj_qd_R	z	hypohyal	suspensorium	99-125%	0	0	0
anterior suspensorium	epaxial	lj_qd_L, lj_qd_R	z	neurocranium	suspensorium	99-125%	0	0	0
anterior suspensorium	epaxial	lj_qd_L, lj_qd_R	y	neurocranium	hyoid	75-121%	0	0	0
anterior suspensorium	hypaxial	lj_qd_L, lj_qd_R	y	hypohyal	suspensorium	75-121%	0	0	0
anterior suspensorium	epaxial	lj_qd_L, lj_qd_R	y	neurocranium	suspensorium	75-121%	0	0	0
hyoid	epaxial	pc_su_L, pc_su_R	z	neurocranium	suspensorium	85-125%	-0.0631	0.0631	0.0863
hyoid	epaxial	hy_mid, ac_hy_L, ac_hy_R	y	neurocranium	lower jaw	94-125%	-0.1163	0.1163	0.0786
hyoid	epaxial	pc_su_L, pc_su_R	y	neurocranium	hyoid	90-125%	-0.0773	0.0773	0.067
hyoid	epaxial	pc_su_L, pc_su_R	z	neurocranium	hyoid	85-125%	-0.0404	0.0404	0.0624
hyoid	epaxial	pc_su_L, pc_su_R	z	neurocranium	lower jaw	85-125%	0.0458	0.0458	0.0488
hyoid	epaxial	ac_hy_L, ac_hy_R	z	neurocranium	hyoid	85-109%	-0.0321	0.0321	0.0478
hyoid	epaxial	ac_hy_L, ac_hy_R	z	neurocranium	suspensorium	85-109%	-0.0277	0.0277	0.0453
hyoid	epaxial	hy_mid, ac_hy_L, ac_hy_R	x	neurocranium	lower jaw	86-125%	-0.059	0.059	0.0451
hyoid	epaxial	pc_su_L, pc_su_R	y	neurocranium	suspensorium	90-125%	-0.0325	0.0325	0.0383
hyoid	epaxial	hy_mid, ac_hy_L, ac_hy_R	x	neurocranium	suspensorium	86-125%	0.0277	0.0277	0.0264
hyoid	epaxial	ac_hy_L, ac_hy_R	z	neurocranium	lower jaw	85-109%	0.0251	0.0251	0.0248
hyoid	epaxial	pc_su_L, pc_su_R	x	neurocranium	suspensorium	99-125%	0.0308	0.0308	0.0243
hyoid	epaxial	hy_mid, ac_hy_L, ac_hy_R	y	neurocranium	hyoid	94-125%	-0.0269	0.0269	0.0209
hyoid	epaxial	pc_su_L, pc_su_R	x	neurocranium	lower jaw	99-125%	-0.0428	0.0428	0.0163
hyoid	epaxial	hy_mid, ac_hy_L, ac_hy_R	y	neurocranium	suspensorium	94-125%	-0.0162	0.0162	0.0117
hyoid	epaxial	pc_su_L, pc_su_R	y	neurocranium	lower jaw	90-125%	0.0071	0.0071	0.0083
hyoid	epaxial	hy_mid, ac_hy_L, ac_hy_R	x	neurocranium	hyoid	86-125%	-0.0066	0.0066	0.0063
hyoid	hypaxial	pc_su_L, pc_su_R	z	hypohyal	suspensorium	85-125%	-0.0016	0.0016	0.0031
hyoid	epaxial	pc_su_L, pc_su_R	x	neurocranium	hyoid	99-125%	-0.0031	0.0031	0.0024
hyoid	hypaxial	pc_su_L, pc_su_R	z	hypohyal	lower jaw	85-125%	5.1562e-05	5.1562e-05	0.0022
hyoid	hypaxial	ac_hy_L, ac_hy_R	z	hypohyal	suspensorium	85-109%	-0.00095262	0.00095262	0.0018
hyoid	hypaxial	hy_mid, ac_hy_L, ac_hy_R	y	hypohyal	lower jaw	94-125%	-0.0016	0.0016	0.0011
hyoid	hypaxial	hy_mid, ac_hy_L, ac_hy_R	x	hypohyal	suspensorium	86-125%	0.000839	0.000839	0.00081422
hyoid	hypaxial	pc_su_L, pc_su_R	x	hypohyal	suspensorium	99-125%	0.000839	0.000839	0.00075604
hyoid	hypaxial	ac_hy_L, ac_hy_R	z	hypohyal	lower jaw	85-109%	3.2213e-05	3.2213e-05	0.00072277
hyoid	hypaxial	hy_mid, ac_hy_L, ac_hy_R	x	hypohyal	lower jaw	86-125%	-0.00060232	0.00060232	0.0007008
hyoid	hypaxial	pc_su_L, pc_su_R	y	hypohyal	suspensorium	90-125%	0.00042396	0.00042396	0.00044594
hyoid	hypaxial	hy_mid, ac_hy_L, ac_hy_R	y	hypohyal	suspensorium	94-125%	-0.00057402	0.00057402	0.00041283
hyoid	hypaxial	pc_su_L, pc_su_R	x	hypohyal	lower jaw	99-125%	-2.9346e-05	2.9346e-05	0.00018736
hyoid	hypaxial	pc_su_L, pc_su_R	y	hypohyal	lower jaw	90-125%	-1.4811e-05	1.4811e-05	5.6645e-05
hypohyal	epaxial	ac_hy_L, ac_hy_R	z	neurocranium	hyoid	75-125%	0.0086	0.0086	0.0086
hypohyal	epaxial	ac_hy_L, ac_hy_R	z	neurocranium	suspensorium	75-125%	0.0074	0.0074	0.0074
hypohyal	epaxial	ac_hy_L, ac_hy_R	z	neurocranium	lower jaw	75-125%	-0.0067	0.0067	0.0067
hypohyal	hypaxial	ac_hy_L, ac_hy_R	z	hypohyal	suspensorium	75-125%	0.00025596	0.00025596	0.00025643
hypohyal	hypaxial	ac_hy_L, ac_hy_R	z	hypohyal	lower jaw	75-125%	-8.9095e-06	8.9095e-06	1.0236e-05
lower jaw	epaxial	lj_qd_L, lj_qd_R	y	neurocranium	lower jaw	99-104%	0.4718	0.4718	0.7717
lower jaw	epaxial	lj_qd_L, lj_qd_R	z	neurocranium	lower jaw	90-125%	-0.0813	0.0813	0.0773
lower jaw	epaxial	lj_sy_inf	x	neurocranium	lower jaw	75-125%	0.0183	0.0183	0.0154
lower jaw	epaxial	lj_qd_L, lj_qd_R	x	neurocranium	lower jaw	75-125%	-0.0141	0.0141	0.0131
lower jaw	epaxial	lj_sy_inf	y	neurocranium	lower jaw	99-125%	0.0024	0.0024	0.0034
lower jaw	hypaxial	lj_qd_L, lj_qd_R	y	hypohyal	lower jaw	99-104%	0.0024	0.0024	0.0025
lower jaw	hypaxial	lj_qd_L, lj_qd_R	z	hypohyal	lower jaw	90-125%	-0.00070006	0.00070006	0.00061075
lower jaw	hypaxial	lj_sy_inf	y	hypohyal	lower jaw	99-125%	-0.0013	0.0013	0.00040979
lower jaw	hypaxial	lj_sy_inf	x	hypohyal	lower jaw	75-125%	0.00025273	0.00025273	0.00030008
lower jaw	hypaxial	lj_qd_L, lj_qd_R	x	hypohyal	lower jaw	75-125%	-0.00021027	0.00021027	0.00020271
lower jaw	epaxial	lj_sy_inf	x	neurocranium	suspensorium	75-125%	0	0	0
lower jaw	epaxial	lj_sy_inf	x	neurocranium	hyoid	75-125%	0	0	0
lower jaw	hypaxial	lj_sy_inf	x	hypohyal	suspensorium	75-125%	0	0	0
lower jaw	epaxial	lj_qd_L, lj_qd_R	x	neurocranium	suspensorium	75-125%	0	0	0
lower jaw	epaxial	lj_qd_L, lj_qd_R	x	neurocranium	hyoid	75-125%	0	0	0
lower jaw	hypaxial	lj_qd_L, lj_qd_R	x	hypohyal	suspensorium	75-125%	0	0	0
lower jaw	epaxial	lj_qd_L, lj_qd_R	z	neurocranium	suspensorium	90-125%	0	0	0
lower jaw	epaxial	lj_sy_inf	y	neurocranium	hyoid	99-125%	0	0	0
lower jaw	hypaxial	lj_sy_inf	y	hypohyal	suspensorium	99-125%	0	0	0
lower jaw	epaxial	lj_sy_inf	y	neurocranium	suspensorium	99-125%	0	0	0
lower jaw	epaxial	lj_qd_L, lj_qd_R	z	neurocranium	hyoid	90-125%	0	0	0
lower jaw	hypaxial	lj_qd_L, lj_qd_R	z	hypohyal	suspensorium	90-125%	0	0	0
lower jaw	epaxial	lj_qd_L, lj_qd_R	y	neurocranium	suspensorium	99-104%	0	0	0
lower jaw	epaxial	lj_qd_L, lj_qd_R	y	neurocranium	hyoid	94-104%	0	0	0
lower jaw	hypaxial	lj_qd_L, lj_qd_R	y	hypohyal	suspensorium	99-104%	0	0	0
neurocranium	epaxial	nc_vc	y	neurocranium	lower jaw	95-125%	0.0824	0.0824	0.0624
neurocranium	epaxial	nc_vc	y	neurocranium	hyoid	95-125%	0.0644	0.0644	0.0485
neurocranium	epaxial	nc_vc	x	neurocranium	lower jaw	77-125%	0.0261	0.0261	0.0294
neurocranium	epaxial	nc_vc	y	neurocranium	suspensorium	95-125%	0.0388	0.0388	0.0284
neurocranium	epaxial	nc_vc	x	neurocranium	suspensorium	77-125%	-0.0214	0.0214	0.0244
neurocranium	epaxial	nc_su_a_L, nc_su_a_R	z	neurocranium	suspensorium	75-125%	0.0095	0.0095	0.0095
neurocranium	epaxial	nc_su_a_L, nc_su_a_R	z	neurocranium	lower jaw	75-125%	-0.0066	0.0066	0.0066
neurocranium	epaxial	nc_vc	x	neurocranium	hyoid	77-125%	-0.0039	0.0039	0.0051
neurocranium	epaxial	nc_su_a_L, nc_su_a_R	z	neurocranium	hyoid	75-125%	0.0022	0.0022	0.0022
neurocranium	hypaxial	nc_su_a_L, nc_su_a_R	z	hypohyal	suspensorium	75-125%	0.00017069	0.00017069	0.00017129
neurocranium	hypaxial	nc_su_a_L, nc_su_a_R	z	hypohyal	lower jaw	75-125%	-0.00017364	0.00017364	0.00016839
posterior suspensorium	epaxial	pc_su_L, pc_su_R	z	neurocranium	suspensorium	94-125%	-0.0957	0.0957	0.0622
posterior suspensorium	epaxial	pc_su_L, pc_su_R	y	neurocranium	hyoid	75-125%	0.0454	0.0454	0.0451
posterior suspensorium	epaxial	pc_su_L, pc_su_R	z	neurocranium	hyoid	94-125%	-0.0613	0.0613	0.0435
posterior suspensorium	epaxial	pc_su_L, pc_su_R	z	neurocranium	lower jaw	94-125%	0.0692	0.0692	0.0431
posterior suspensorium	epaxial	nc_su_a_L, nc_su_a_R	z	neurocranium	suspensorium	94-125%	-0.0536	0.0536	0.0404
posterior suspensorium	epaxial	nc_vc, nc_su_a_L, nc_su_a_R	x	neurocranium	lower jaw	85-125%	-0.0319	0.0319	0.0338
posterior suspensorium	epaxial	nc_vc, nc_su_a_L, nc_su_a_R	y	neurocranium	lower jaw	75-125%	0.0313	0.0313	0.0327
posterior suspensorium	epaxial	pc_su_L, pc_su_R	x	neurocranium	suspensorium	94-125%	0.0413	0.0413	0.0321
posterior suspensorium	epaxial	nc_vc, nc_su_a_L, nc_su_a_R	y	neurocranium	hyoid	75-125%	0.0296	0.0296	0.0312
posterior suspensorium	epaxial	nc_su_a_L, nc_su_a_R	z	neurocranium	lower jaw	94-120%	0.0374	0.0374	0.0294
posterior suspensorium	epaxial	pc_su_L, pc_su_R	x	neurocranium	lower jaw	94-125%	-0.0575	0.0575	0.0285
posterior suspensorium	epaxial	pc_su_L, pc_su_R	y	neurocranium	suspensorium	75-125%	0.0191	0.0191	0.0255
posterior suspensorium	epaxial	nc_su_a_L, nc_su_a_R	x	neurocranium	suspensorium	85-125%	-0.022	0.022	0.0242
posterior suspensorium	epaxial	nc_vc, nc_su_a_L, nc_su_a_R	y	neurocranium	suspensorium	75-125%	0.0096	0.0096	0.0153
posterior suspensorium	epaxial	nc_su_a_L, nc_su_a_R	z	neurocranium	hyoid	94-120%	-0.0125	0.0125	0.0094
posterior suspensorium	epaxial	nc_su_a_L, nc_su_a_R	y	neurocranium	suspensorium	75-125%	-0.0063	0.0063	0.006
posterior suspensorium	epaxial	nc_vc, nc_su_a_L, nc_su_a_R	x	neurocranium	hyoid	85-125%	0.0048	0.0048	0.0052
posterior suspensorium	epaxial	pc_su_L, pc_su_R	y	neurocranium	lower jaw	75-125%	-0.0042	0.0042	0.005
posterior suspensorium	epaxial	nc_vc, nc_su_a_L, nc_su_a_R	x	neurocranium	suspensorium	85-125%	0.0042	0.0042	0.0049
posterior suspensorium	epaxial	nc_su_a_L, nc_su_a_R	y	neurocranium	hyoid	75-125%	0.0033	0.0033	0.0034
posterior suspensorium	epaxial	pc_su_L, pc_su_R	x	neurocranium	hyoid	94-125%	-0.0041	0.0041	0.0033
posterior suspensorium	epaxial	nc_su_a_L, nc_su_a_R	y	neurocranium	lower jaw	75-125%	-0.0024	0.0024	0.003
posterior suspensorium	hypaxial	pc_su_L, pc_su_R	z	hypohyal	suspensorium	94-125%	-0.0024	0.0024	0.0017
posterior suspensorium	hypaxial	pc_su_L, pc_su_R	x	hypohyal	suspensorium	94-125%	0.0011	0.0011	0.00096415
posterior suspensorium	hypaxial	nc_su_a_L, nc_su_a_R	z	hypohyal	suspensorium	94-120%	-0.00096166	0.00096166	0.00076969
posterior suspensorium	hypaxial	nc_vc, nc_su_a_L, nc_su_a_R	y	hypohyal	suspensorium	75-125%	-0.00058617	0.00058617	0.00075512
posterior suspensorium	hypaxial	nc_su_a_L, nc_su_a_R	y	hypohyal	suspensorium	75-125%	-0.00058617	0.00058617	0.00075512
posterior suspensorium	hypaxial	nc_su_a_L, nc_su_a_R	z	hypohyal	lower jaw	94-120%	0.00097338	0.00097338	0.00075364
posterior suspensorium	hypaxial	pc_su_L, pc_su_R	z	hypohyal	lower jaw	94-125%	7.0325e-05	7.0325e-05	0.00059086
posterior suspensorium	hypaxial	pc_su_L, pc_su_R	y	hypohyal	suspensorium	75-125%	-0.00024912	0.00024912	0.00027876
posterior suspensorium	hypaxial	pc_su_L, pc_su_R	x	hypohyal	lower jaw	94-125%	-3.9715e-05	3.9715e-05	0.00023255
posterior suspensorium	hypaxial	nc_vc, nc_su_a_L, nc_su_a_R	y	hypohyal	lower jaw	75-125%	-0.00010568	0.00010568	0.00014069
posterior suspensorium	hypaxial	nc_su_a_L, nc_su_a_R	y	hypohyal	lower jaw	75-125%	-0.00010568	0.00010568	0.00014069
posterior suspensorium	hypaxial	pc_su_L, pc_su_R	y	hypohyal	lower jaw	75-125%	8.658e-06	8.658e-06	2.8278e-05
posterior suspensorium	epaxial	nc_su_a_L, nc_su_a_R	x	neurocranium	hyoid	85-125%	1.0189e-14	1.0189e-14	1.401e-14
posterior suspensorium	epaxial	nc_su_a_L, nc_su_a_R	x	neurocranium	lower jaw	85-125%	-2.0378e-14	2.0378e-14	1.1462e-14
posterior suspensorium	hypaxial	nc_vc, nc_su_a_L, nc_su_a_R	x	hypohyal	lower jaw	85-125%	0	0	3.0566e-16
posterior suspensorium	hypaxial	nc_vc, nc_su_a_L, nc_su_a_R	x	hypohyal	suspensorium	85-125%	0	0	1.5301e-16
posterior suspensorium	hypaxial	nc_su_a_L, nc_su_a_R	x	hypohyal	lower jaw	85-125%	0	0	1.5283e-16
posterior suspensorium	hypaxial	nc_su_a_L, nc_su_a_R	x	hypohyal	suspensorium	85-125%	0	0	9.1806e-17
ventral suspensorium	epaxial	lj_qd_L, lj_qd_R	y	neurocranium	lower jaw	88-125%	0.1621	0.1621	0.253
ventral suspensorium	epaxial	lj_qd_L, lj_qd_R	z	neurocranium	lower jaw	95-125%	0.1133	0.1133	0.0976
ventral suspensorium	epaxial	pc_su_L, pc_su_R	y	neurocranium	hyoid	88-125%	-0.071	0.071	0.069
ventral suspensorium	epaxial	pc_su_L, pc_su_R	z	neurocranium	suspensorium	95-125%	-0.1069	0.1069	0.0686
ventral suspensorium	epaxial	pc_su_L, pc_su_R	z	neurocranium	lower jaw	95-125%	0.0775	0.0775	0.0543
ventral suspensorium	epaxial	pc_su_L, pc_su_R	z	neurocranium	hyoid	95-125%	-0.0685	0.0685	0.0458
ventral suspensorium	epaxial	pc_su_L, pc_su_R	x	neurocranium	lower jaw	75-125%	-0.0376	0.0376	0.0407
ventral suspensorium	epaxial	pc_su_L, pc_su_R	y	neurocranium	suspensorium	88-125%	-0.0298	0.0298	0.0321
ventral suspensorium	epaxial	pc_su_L, pc_su_R	x	neurocranium	suspensorium	75-125%	0.027	0.027	0.0284
ventral suspensorium	epaxial	lj_qd_L, lj_qd_R	x	neurocranium	lower jaw	75-125%	0.0153	0.0153	0.0153
ventral suspensorium	epaxial	pc_su_L, pc_su_R	y	neurocranium	lower jaw	88-125%	0.0065	0.0065	0.0068
ventral suspensorium	epaxial	pc_su_L, pc_su_R	x	neurocranium	hyoid	75-125%	-0.0027	0.0027	0.0031
ventral suspensorium	hypaxial	pc_su_L, pc_su_R	z	hypohyal	suspensorium	95-125%	-0.0027	0.0027	0.0017
ventral suspensorium	hypaxial	lj_qd_L, lj_qd_R	y	hypohyal	lower jaw	88-125%	0.00080395	0.00080395	0.00096232
ventral suspensorium	hypaxial	lj_qd_L, lj_qd_R	z	hypohyal	lower jaw	95-125%	0.00097606	0.00097606	0.00080912
ventral suspensorium	hypaxial	pc_su_L, pc_su_R	x	hypohyal	suspensorium	75-125%	0.00073702	0.00073702	0.00076201
ventral suspensorium	hypaxial	pc_su_L, pc_su_R	y	hypohyal	suspensorium	88-125%	0.00038924	0.00038924	0.00039558
ventral suspensorium	hypaxial	pc_su_L, pc_su_R	z	hypohyal	lower jaw	95-125%	8.6822e-05	8.6822e-05	0.00032874
ventral suspensorium	hypaxial	lj_qd_L, lj_qd_R	x	hypohyal	lower jaw	75-125%	0.00022816	0.00022816	0.00023303
ventral suspensorium	hypaxial	pc_su_L, pc_su_R	x	hypohyal	lower jaw	75-125%	-2.5684e-05	2.5684e-05	0.00010499
ventral suspensorium	hypaxial	pc_su_L, pc_su_R	y	hypohyal	lower jaw	88-125%	-1.3577e-05	1.3577e-05	2.0299e-05
ventral suspensorium	epaxial	lj_qd_L, lj_qd_R	x	neurocranium	suspensorium	75-125%	0	0	0
ventral suspensorium	epaxial	lj_qd_L, lj_qd_R	x	neurocranium	hyoid	75-125%	0	0	0
ventral suspensorium	hypaxial	lj_qd_L, lj_qd_R	x	hypohyal	suspensorium	75-125%	0	0	0
ventral suspensorium	epaxial	lj_qd_L, lj_qd_R	y	neurocranium	suspensorium	88-125%	0	0	0
ventral suspensorium	epaxial	lj_qd_L, lj_qd_R	y	neurocranium	hyoid	88-125%	0	0	0
ventral suspensorium	hypaxial	lj_qd_L, lj_qd_R	y	hypohyal	suspensorium	88-125%	0	0	0
ventral suspensorium	epaxial	lj_qd_L, lj_qd_R	z	neurocranium	suspensorium	95-125%	0	0	0
ventral suspensorium	epaxial	lj_qd_L, lj_qd_R	z	neurocranium	hyoid	95-125%	0	0	0
ventral suspensorium	hypaxial	lj_qd_L, lj_qd_R	z	hypohyal	suspensorium	95-125%	0	0	0
